# Supplementary material for: Top-down norms and psychological empowerment: Explaining Chinese public acceptance of autonomous driving
Source: PLoS One. 2025 Sep 11;20(9):e0331911. doi: 10.1371/journal.pone.0331911 (PMC12425220; doi:10.1371/journal.pone.0331911)
Supplement: S1 File — The minimal data set. (XLSX) [file pone.0331911.s001.xlsx]

## Sheet: Sheet1
SN1	SN2	SN3	SN4	PN1	PN2	PN3	PN4	CE1	CE2	CE3	EE1	EE2	EE3	BE1	BE2	BE3	AC1	AC2	AC3	SN	PN	CE	EE	BE	AC
4	4	4	5	3	2	1	2	4	4	5	4	5	5	5	4	5	5	5	5	4.25	2	4.33333	4.66667	4.66667	5
5	5	3	4	3	3	3	2	4	5	5	4	3	3	4	4	4	4	4	5	4.25	2.75	4.66667	3.33333	4	4.33333
4	4	5	5	4	4	4	4	4	4	3	5	4	5	4	4	5	4	4	5	4.5	4	3.66667	4.66667	4.33333	4.33333
3	3	2	3	2	2	3	2	2	2	3	2	3	3	3	2	3	3	3	3	2.75	2.25	2.33333	2.66667	2.66667	3
3	4	4	3	4	4	5	4	4	4	5	4	5	4	4	4	4	4	5	4	3.5	4.25	4.33333	4.33333	4	4.33333
4	4	4	5	5	4	5	4	4	5	5	5	5	5	3	5	5	5	5	5	4.25	4.5	4.66667	5	4.33333	5
3	3	3	4	5	4	5	4	4	4	5	4	5	4	4	4	4	4	4	4	3.25	4.5	4.33333	4.33333	4	4
4	4	4	4	4	4	4	5	4	5	5	3	3	4	4	4	4	4	4	4	4	4.25	4.66667	3.33333	4	4
4	4	5	5	4	4	3	4	4	4	5	4	5	4	5	4	5	4	4	5	4.5	3.75	4.33333	4.33333	4.66667	4.33333
4	4	4	5	3	4	3	4	4	4	4	4	4	5	4	4	5	4	4	4	4.25	3.5	4	4.33333	4.33333	4
3	3	4	4	4	5	4	4	4	4	5	4	5	5	5	4	4	4	5	4	3.5	4.25	4.33333	4.66667	4.33333	4.33333
4	4	3	4	4	5	5	5	3	4	3	4	4	4	4	4	5	5	4	4	3.75	4.75	3.33333	4	4.33333	4.33333
3	4	5	4	3	3	5	3	4	4	4	5	3	5	4	4	4	4	4	5	4	3.5	4	4.33333	4	4.33333
4	4	5	4	4	3	4	3	4	4	5	4	5	4	5	4	4	4	4	3	4.25	3.5	4.33333	4.33333	4.33333	3.66667
5	5	5	4	4	3	4	3	4	4	5	4	5	4	4	4	3	4	4	4	4.75	3.5	4.33333	4.33333	3.66667	4
4	4	5	5	3	4	4	3	4	4	5	4	5	5	5	5	4	4	4	4	4.5	3.5	4.33333	4.66667	4.66667	4
3	4	4	3	3	2	1	2	4	4	4	3	3	3	3	3	3	2	2	3	3.5	2	4	3	3	2.33333
4	4	3	4	4	5	4	5	4	4	5	3	3	3	4	4	3	5	4	4	3.75	4.5	4.33333	3	3.66667	4.33333
4	4	4	4	3	3	4	3	4	4	5	4	5	4	4	5	5	5	5	4	4	3.25	4.33333	4.33333	4.66667	4.66667
5	4	4	4	3	4	3	4	3	4	5	4	5	5	4	4	5	5	5	5	4.25	3.5	4	4.66667	4.33333	5
4	5	4	5	3	3	3	3	4	4	5	4	5	3	5	4	4	4	4	5	4.5	3	4.33333	4	4.33333	4.33333
3	4	4	3	4	4	5	4	4	4	5	4	5	4	4	4	5	4	4	4	3.5	4.25	4.33333	4.33333	4.33333	4
4	3	4	4	4	5	5	5	3	4	3	4	4	4	5	4	5	4	4	4	3.75	4.75	3.33333	4	4.66667	4
4	4	4	4	4	4	5	4	4	4	5	4	4	4	4	4	5	4	4	4	4	4.25	4.33333	4	4.33333	4
4	5	5	4	3	3	4	4	5	4	4	4	5	4	4	4	4	4	4	4	4.5	3.5	4.33333	4.33333	4	4
3	4	4	3	5	5	5	5	4	4	5	4	3	4	4	4	5	5	5	5	3.5	5	4.33333	3.66667	4.33333	5
5	4	4	5	4	4	4	4	5	4	4	5	5	4	4	5	5	5	5	5	4.5	4	4.33333	4.66667	4.66667	5
3	2	3	2	4	3	4	3	4	4	4	2	2	3	3	2	3	3	3	3	2.5	3.5	4	2.33333	2.66667	3
3	4	4	4	4	5	5	4	4	4	4	4	5	5	5	4	4	4	4	4	3.75	4.5	4	4.66667	4.33333	4
4	3	5	5	4	4	4	5	4	4	4	4	5	4	4	5	5	4	4	4	4.25	4.25	4	4.33333	4.66667	4
4	4	4	5	4	5	4	4	4	5	4	4	4	3	4	4	5	5	5	5	4.25	4.25	4.33333	3.66667	4.33333	5
2	3	2	3	3	2	2	2	2	2	2	3	3	3	2	3	3	3	3	3	2.5	2.25	2	3	2.66667	3
3	4	4	3	5	4	4	4	5	5	5	3	2	3	4	4	4	4	4	4	3.5	4.25	5	2.66667	4	4
4	4	4	4	3	3	3	4	4	4	4	3	3	3	4	5	4	4	4	4	4	3.25	4	3	4.33333	4
5	5	5	5	3	3	2	3	4	4	5	4	5	4	4	4	4	5	4	4	5	2.75	4.33333	4.33333	4	4.33333
5	4	4	4	3	3	3	4	4	3	5	5	5	4	4	4	5	4	4	4	4.25	3.25	4	4.66667	4.33333	4
4	4	5	4	4	3	4	4	4	4	5	4	5	4	4	4	5	5	4	4	4.25	3.75	4.33333	4.33333	4.33333	4.33333
5	4	5	5	3	4	4	4	4	4	4	3	5	4	4	4	4	4	4	5	4.75	3.75	4	4	4	4.33333
5	5	5	4	4	3	4	4	4	4	3	4	3	2	4	4	5	4	3	4	4.75	3.75	3.66667	3	4.33333	3.66667
4	4	4	5	5	4	5	4	4	4	4	3	3	2	4	4	5	4	4	4	4.25	4.5	4	2.66667	4.33333	4
3	2	3	3	3	1	2	1	4	2	3	2	3	4	4	3	2	3	4	3	2.75	1.75	3	3	3	3.33333
4	5	5	4	4	4	3	4	3	4	4	4	4	4	4	4	5	4	4	4	4.5	3.75	3.66667	4	4.33333	4
4	5	5	5	4	4	3	4	4	4	4	4	5	4	4	4	5	4	4	4	4.75	3.75	4	4.33333	4.33333	4
5	4	4	4	4	3	4	4	4	4	5	4	4	4	4	4	5	4	4	4	4.25	3.75	4.33333	4	4.33333	4
4	4	4	5	3	4	4	4	3	4	3	4	4	4	3	4	5	4	4	4	4.25	3.75	3.33333	4	4	4
4	4	4	4	3	3	3	3	5	5	5	5	4	4	4	4	5	4	4	4	4	3	5	4.33333	4.33333	4
2	3	2	2	3	3	3	3	4	5	4	4	3	4	2	2	2	3	4	4	2.25	3	4.33333	3.66667	2	3.66667
4	3	5	4	2	2	3	3	2	4	3	3	3	2	4	3	3	2	2	3	4	2.5	3	2.66667	3.33333	2.33333
4	5	4	4	4	4	3	4	5	4	5	5	5	4	4	4	3	4	5	4	4.25	3.75	4.66667	4.66667	3.66667	4.33333
4	4	4	4	5	4	4	4	3	3	4	3	4	3	5	5	5	4	4	4	4	4.25	3.33333	3.33333	5	4
4	4	4	5	5	4	4	4	4	4	4	3	3	3	4	4	5	4	5	4	4.25	4.25	4	3	4.33333	4.33333
2	2	3	2	2	4	3	3	2	3	3	4	4	4	4	4	4	3	3	3	2.25	3	2.66667	4	4	3
3	4	3	4	5	5	4	4	3	4	4	4	4	4	5	4	5	3	4	4	3.5	4.5	3.66667	4	4.66667	3.66667
4	4	4	5	5	5	5	4	4	4	5	4	5	5	4	4	5	5	5	5	4.25	4.75	4.33333	4.66667	4.33333	5
3	3	4	3	4	5	4	4	4	5	4	5	5	5	5	5	5	5	5	5	3.25	4.25	4.33333	5	5	5
5	4	4	4	4	4	3	4	4	4	4	5	4	5	5	5	5	5	5	5	4.25	3.75	4	4.66667	5	5
4	5	4	4	3	4	4	4	4	4	5	4	4	4	5	3	5	4	4	5	4.25	3.75	4.33333	4	4.33333	4.33333
3	4	3	3	3	2	2	3	3	2	3	3	3	3	3	3	3	3	3	3	3.25	2.5	2.66667	3	3	3
4	4	5	5	3	4	4	4	3	4	3	4	4	4	4	4	4	5	4	4	4.5	3.75	3.33333	4	4	4.33333
4	4	4	5	5	4	5	5	4	4	5	4	4	4	3	4	5	4	4	4	4.25	4.75	4.33333	4	4	4
5	5	5	4	3	3	3	4	4	4	5	4	4	5	3	4	4	5	5	4	4.75	3.25	4.33333	4.33333	3.66667	4.66667
4	3	4	4	4	5	5	5	4	4	5	5	5	5	3	4	4	4	4	4	3.75	4.75	4.33333	5	3.66667	4
4	4	3	4	4	4	4	4	3	3	3	4	4	4	5	4	4	4	4	4	3.75	4	3	4	4.33333	4
4	5	4	4	5	3	5	4	4	4	5	3	3	3	4	4	4	5	5	4	4.25	4.25	4.33333	3	4	4.66667
3	2	2	1	4	4	5	4	4	4	5	3	2	3	4	4	4	4	5	5	2	4.25	4.33333	2.66667	4	4.66667
4	4	4	4	5	5	4	5	4	4	4	4	5	5	4	4	4	5	4	4	4	4.75	4	4.66667	4	4.33333
4	4	4	5	4	3	3	4	5	5	5	4	4	4	4	4	5	4	4	4	4.25	3.5	5	4	4.33333	4
5	4	5	5	3	4	4	3	4	4	5	4	5	4	5	4	5	4	4	4	4.75	3.5	4.33333	4.33333	4.66667	4
5	5	4	4	3	3	4	4	4	5	5	3	3	3	4	4	4	4	4	4	4.5	3.5	4.66667	3	4	4
4	4	5	3	5	4	4	4	4	4	4	4	5	4	4	4	4	3	4	4	4	4.25	4	4.33333	4	3.66667
5	5	5	4	4	3	3	3	3	4	4	4	4	4	4	5	4	4	4	4	4.75	3.25	3.66667	4	4.33333	4
4	4	4	5	3	4	3	3	5	4	5	4	4	5	5	5	5	4	4	4	4.25	3.25	4.66667	4.33333	5	4
2	3	3	3	2	3	3	2	3	3	3	3	3	3	3	3	3	3	3	3	2.75	2.5	3	3	3	3
4	4	4	4	3	3	3	3	4	5	5	3	5	4	5	4	5	4	4	4	4	3	4.66667	4	4.66667	4
5	5	4	5	4	3	3	4	4	4	5	4	4	4	3	4	2	4	5	4	4.75	3.5	4.33333	4	3	4.33333
4	4	4	4	3	4	4	5	4	5	4	4	4	5	3	3	5	4	4	4	4	4	4.33333	4.33333	3.66667	4
3	4	3	3	4	5	4	4	4	4	5	5	5	5	4	4	4	5	4	4	3.25	4.25	4.33333	5	4	4.33333
5	4	5	3	3	4	3	4	4	4	5	4	5	5	4	4	4	4	4	4	4.25	3.5	4.33333	4.66667	4	4
2	3	2	2	1	1	2	2	3	4	4	2	2	3	2	2	2	2	2	3	2.25	1.5	3.66667	2.33333	2	2.33333
5	4	4	4	3	3	3	3	4	4	5	2	3	4	4	4	4	4	4	4	4.25	3	4.33333	3	4	4
5	5	5	5	3	4	3	3	5	5	5	3	4	3	5	5	5	5	5	5	5	3.25	5	3.33333	5	5
5	4	5	5	4	3	4	4	4	5	4	4	5	5	4	4	4	5	5	4	4.75	3.75	4.33333	4.66667	4	4.66667
3	3	4	4	4	5	4	4	2	3	1	4	5	4	4	5	4	4	5	4	3.5	4.25	2	4.33333	4.33333	4.33333
4	4	4	4	3	5	5	5	4	4	3	5	5	5	4	3	5	5	4	4	4	4.5	3.66667	5	4	4.33333
5	4	4	5	3	3	4	4	4	4	3	5	5	4	4	4	5	4	4	4	4.5	3.5	3.66667	4.66667	4.33333	4
4	5	5	5	3	3	3	3	4	4	5	5	5	5	5	5	4	4	5	4	4.75	3	4.33333	5	4.66667	4.33333
4	4	5	5	4	3	3	4	4	4	4	4	5	5	4	4	3	4	4	3	4.5	3.5	4	4.66667	3.66667	3.66667
2	3	3	2	2	4	3	3	5	4	5	4	3	2	4	4	4	5	5	5	2.5	3	4.66667	3	4	5
4	5	4	4	5	5	4	5	4	4	5	3	3	3	3	3	4	3	3	3	4.25	4.75	4.33333	3	3.33333	3
5	5	4	4	3	3	3	4	4	4	5	4	4	4	4	4	5	4	4	4	4.5	3.25	4.33333	4	4.33333	4
5	5	4	5	4	4	4	4	3	3	3	4	5	5	3	3	5	4	4	4	4.75	4	3	4.66667	3.66667	4
5	5	5	5	3	3	4	3	5	5	5	3	3	3	4	4	4	4	4	4	5	3.25	5	3	4	4
3	4	4	3	2	3	3	2	3	4	4	4	4	4	3	3	3	4	4	4	3.5	2.5	3.66667	4	3	4
4	4	4	3	3	3	3	3	4	4	4	3	4	3	4	4	4	3	4	3	3.75	3	4	3.33333	4	3.33333
4	5	4	4	3	4	4	4	4	4	5	4	5	5	5	4	5	4	4	3	4.25	3.75	4.33333	4.66667	4.66667	3.66667
5	4	5	5	3	4	3	4	2	3	3	3	3	3	3	4	4	5	5	4	4.75	3.5	2.66667	3	3.66667	4.66667
4	4	5	5	3	4	4	4	5	4	5	4	3	4	4	4	5	4	4	4	4.5	3.75	4.66667	3.66667	4.33333	4
5	5	4	4	5	5	5	5	4	4	4	3	5	4	4	5	4	4	5	4	4.5	5	4	4	4.33333	4.33333
4	4	4	4	4	3	3	3	5	4	4	5	5	5	4	4	4	4	4	4	4	3.25	4.33333	5	4	4
4	3	4	4	5	5	5	5	3	3	3	3	3	3	5	5	5	5	5	5	3.75	5	3	3	5	5
3	3	2	3	4	4	4	4	3	3	3	2	2	2	3	3	3	3	3	3	2.75	4	3	2	3	3
5	4	4	4	2	3	3	3	4	4	3	3	3	4	3	3	3	4	4	4	4.25	2.75	3.66667	3.33333	3	4
2	2	1	2	2	2	3	3	3	2	3	4	3	3	3	4	4	3	3	3	1.75	2.5	2.66667	3.33333	3.66667	3
5	5	5	4	3	3	3	3	5	5	5	4	4	4	5	5	5	5	5	5	4.75	3	5	4	5	5
4	5	4	4	3	4	4	3	4	4	4	5	4	4	5	5	5	5	5	4	4.25	3.5	4	4.33333	5	4.66667
3	3	3	4	3	3	4	3	4	4	3	3	3	3	4	5	4	4	4	4	3.25	3.25	3.66667	3	4.33333	4
4	5	4	5	4	5	5	4	3	3	3	5	5	5	3	3	4	4	4	4	4.5	4.5	3	5	3.33333	4
4	4	5	4	3	3	4	4	3	3	3	4	4	4	5	4	4	4	4	4	4.25	3.5	3	4	4.33333	4
4	4	4	4	3	3	4	4	4	4	5	5	5	4	4	4	5	4	4	4	4	3.5	4.33333	4.66667	4.33333	4
4	5	5	5	4	4	4	3	3	4	3	5	5	5	4	5	5	5	5	5	4.75	3.75	3.33333	5	4.66667	5
4	4	5	5	5	4	4	5	4	4	3	5	5	4	4	4	4	3	4	4	4.5	4.5	3.66667	4.66667	4	3.66667
4	4	4	4	5	5	5	5	4	4	5	3	3	3	4	4	5	5	4	4	4	5	4.33333	3	4.33333	4.33333
4	4	4	5	4	3	4	4	4	4	4	5	5	5	4	4	5	4	4	4	4.25	3.75	4	5	4.33333	4
5	5	4	4	3	4	3	3	4	4	5	5	5	5	4	4	4	5	4	4	4.5	3.25	4.33333	5	4	4.33333
5	4	4	5	4	3	3	4	5	5	5	4	4	4	5	5	5	4	5	5	4.5	3.5	5	4	5	4.66667
3	3	2	3	4	4	5	5	5	3	3	4	3	4	5	4	5	4	4	4	2.75	4.5	3.66667	3.66667	4.66667	4
5	4	4	4	4	4	4	3	4	5	5	4	4	4	5	4	5	5	5	5	4.25	3.75	4.66667	4	4.66667	5
5	4	5	4	4	4	5	3	4	4	4	4	4	4	5	4	5	4	4	4	4.5	4	4	4	4.66667	4
4	3	3	3	5	5	4	5	5	4	4	3	3	3	4	4	3	4	4	4	3.25	4.75	4.33333	3	3.66667	4
4	4	4	4	4	4	4	5	4	5	4	5	5	5	4	3	4	4	4	4	4	4.25	4.33333	5	3.66667	4
4	5	4	4	3	4	4	3	4	4	4	4	3	3	3	5	5	4	5	4	4.25	3.5	4	3.33333	4.33333	4.33333
4	4	4	3	4	4	4	4	5	5	5	5	5	5	4	4	4	4	4	4	3.75	4	5	5	4	4
5	4	4	4	4	4	4	3	4	4	5	4	4	4	4	4	5	4	4	4	4.25	3.75	4.33333	4	4.33333	4
4	3	4	4	3	5	5	4	5	4	4	5	3	5	5	4	4	5	4	4	3.75	4.25	4.33333	4.33333	4.33333	4.33333
5	5	5	5	4	4	4	5	5	4	4	4	5	4	5	5	5	5	5	5	5	4.25	4.33333	4.33333	5	5
3	4	5	4	4	3	4	4	4	5	3	5	5	3	4	4	5	4	5	4	4	3.75	4	4.33333	4.33333	4.33333
4	5	5	4	5	4	4	3	5	5	5	5	5	4	4	4	4	4	4	4	4.5	4	5	4.66667	4	4
5	4	4	4	4	4	5	4	3	4	4	3	3	3	5	4	4	5	4	4	4.25	4.25	3.66667	3	4.33333	4.33333
3	3	3	4	2	2	2	2	4	3	3	4	4	3	4	4	4	3	3	3	3.25	2	3.33333	3.66667	4	3
4	4	4	3	4	4	5	4	4	4	5	4	4	5	5	4	5	4	4	4	3.75	4.25	4.33333	4.33333	4.66667	4
4	5	4	4	5	4	3	4	4	4	5	3	4	4	4	4	5	5	4	4	4.25	4	4.33333	3.66667	4.33333	4.33333
4	4	5	4	3	3	4	4	5	4	5	5	5	4	4	4	4	3	4	4	4.25	3.5	4.66667	4.66667	4	3.66667
4	5	5	5	3	4	4	4	4	4	5	4	5	5	4	4	5	4	4	4	4.75	3.75	4.33333	4.66667	4.33333	4
4	5	4	4	4	3	4	3	4	4	5	4	5	4	4	4	5	4	4	4	4.25	3.5	4.33333	4.33333	4.33333	4
4	4	5	4	4	5	5	4	4	4	4	4	4	4	5	5	5	4	4	4	4.25	4.5	4	4	5	4
4	5	4	5	3	4	4	4	4	5	5	4	4	4	5	5	5	4	4	4	4.5	3.75	4.66667	4	5	4
4	4	4	4	4	3	4	3	4	5	5	5	4	4	5	5	5	4	4	4	4	3.5	4.66667	4.33333	5	4
4	3	4	4	3	3	3	3	3	3	3	3	4	4	3	3	4	4	4	4	3.75	3	3	3.66667	3.33333	4
4	4	4	5	4	3	4	4	4	4	5	4	4	4	5	4	5	4	4	5	4.25	3.75	4.33333	4	4.66667	4.33333
4	5	4	4	3	3	4	4	4	5	5	5	4	5	4	4	4	5	3	4	4.25	3.5	4.66667	4.66667	4	4
2	2	1	2	3	2	3	3	4	3	3	2	2	1	2	2	2	3	3	3	1.75	2.75	3.33333	1.66667	2	3
4	4	4	4	5	5	5	5	4	3	3	5	4	4	4	4	4	5	4	4	4	5	3.33333	4.33333	4	4.33333
2	3	3	3	3	3	4	4	2	3	3	3	3	3	3	3	3	3	3	3	2.75	3.5	2.66667	3	3	3
4	4	4	4	3	3	3	3	4	5	5	3	5	4	4	4	4	4	3	4	4	3	4.66667	4	4	3.66667
3	4	4	4	4	5	4	4	4	3	4	5	5	4	4	4	3	4	4	4	3.75	4.25	3.66667	4.66667	3.66667	4
4	5	5	4	4	3	3	3	4	4	5	5	5	5	4	4	4	4	4	4	4.5	3.25	4.33333	5	4	4
5	4	4	4	3	5	4	4	4	4	5	4	5	4	5	4	4	4	5	4	4.25	4	4.33333	4.33333	4.33333	4.33333
3	3	3	3	4	5	5	5	3	3	3	4	5	4	3	3	4	4	4	5	3	4.75	3	4.33333	3.33333	4.33333
5	5	4	5	4	3	3	4	5	4	5	4	5	4	5	4	5	4	5	4	4.75	3.5	4.66667	4.33333	4.66667	4.33333
5	5	4	4	3	3	3	4	4	4	4	4	4	3	4	5	5	4	4	4	4.5	3.25	4	3.66667	4.66667	4
4	3	4	4	4	4	5	5	4	3	3	3	3	3	4	4	4	4	4	4	3.75	4.5	3.33333	3	4	4
2	3	2	2	3	3	2	3	3	3	3	1	3	2	2	3	2	4	3	4	2.25	2.75	3	2	2.33333	3.66667
4	3	4	3	4	4	4	4	3	3	3	5	5	5	4	4	4	5	5	5	3.5	4	3	5	4	5
4	4	4	5	3	3	3	3	4	4	5	4	4	4	5	5	5	4	4	4	4.25	3	4.33333	4	5	4
4	3	4	4	4	4	4	4	4	4	4	5	5	5	4	4	5	5	5	5	3.75	4	4	5	4.33333	5
4	5	5	5	3	3	3	4	5	4	5	4	4	4	5	4	5	5	4	4	4.75	3.25	4.66667	4	4.66667	4.33333
3	2	2	3	4	4	3	4	3	3	3	3	2	3	3	3	3	3	2	2	2.5	3.75	3	2.66667	3	2.33333
4	3	5	5	5	4	4	4	5	4	5	4	4	4	4	4	5	4	5	4	4.25	4.25	4.66667	4	4.33333	4.33333
4	4	4	4	5	4	4	3	4	4	5	5	5	5	4	4	3	4	4	4	4	4	4.33333	5	3.66667	4
5	4	4	4	3	3	4	4	5	5	5	4	4	4	4	4	4	5	5	5	4.25	3.5	5	4	4	5
5	5	4	4	3	4	4	4	4	3	3	5	5	5	4	4	4	5	4	4	4.5	3.75	3.33333	5	4	4.33333
4	4	4	3	5	5	4	4	4	3	4	5	5	5	4	4	4	4	4	4	3.75	4.5	3.66667	5	4	4
3	2	2	2	2	3	3	3	3	3	3	3	3	3	2	2	3	3	3	3	2.25	2.75	3	3	2.33333	3
5	5	5	5	5	4	5	4	4	4	5	4	5	4	5	5	5	4	5	4	5	4.5	4.33333	4.33333	5	4.33333
3	4	4	4	4	3	3	4	3	4	3	4	4	4	4	4	5	4	4	4	3.75	3.5	3.33333	4	4.33333	4
2	2	2	3	4	3	2	2	2	2	3	3	2	3	4	4	3	3	3	3	2.25	2.75	2.33333	2.66667	3.66667	3
4	4	4	5	4	5	4	4	4	5	5	5	4	4	4	4	4	4	4	5	4.25	4.25	4.66667	4.33333	4	4.33333
4	4	5	4	4	3	4	5	4	4	4	4	4	4	4	4	5	4	4	4	4.25	4	4	4	4.33333	4
5	4	5	5	4	3	3	3	5	4	5	4	3	3	4	4	4	4	4	5	4.75	3.25	4.66667	3.33333	4	4.33333
2	3	3	3	4	4	3	4	3	3	3	2	3	3	2	2	3	3	3	3	2.75	3.75	3	2.66667	2.33333	3
4	3	4	4	3	4	4	4	3	3	3	4	4	4	5	5	4	4	4	4	3.75	3.75	3	4	4.66667	4
4	4	4	3	5	5	4	5	4	4	5	4	4	5	4	3	4	5	5	4	3.75	4.75	4.33333	4.33333	3.66667	4.66667
4	4	4	5	3	3	3	4	4	4	5	3	4	4	4	5	5	4	4	4	4.25	3.25	4.33333	3.66667	4.66667	4
4	4	4	3	4	3	3	3	4	4	5	4	4	3	4	4	4	4	4	4	3.75	3.25	4.33333	3.66667	4	4
4	4	4	5	4	3	3	4	4	4	5	5	5	4	4	4	5	4	4	4	4.25	3.5	4.33333	4.66667	4.33333	4
3	4	3	2	3	3	3	3	3	4	3	3	4	4	4	4	4	4	4	4	3	3	3.33333	3.66667	4	4
4	4	4	4	5	3	4	3	4	4	4	3	4	4	3	3	4	4	4	4	4	3.75	4	3.66667	3.33333	4
4	4	4	4	3	3	4	4	4	5	4	4	5	5	4	4	5	4	4	4	4	3.5	4.33333	4.66667	4.33333	4
5	3	4	4	5	5	4	4	4	4	4	4	3	4	4	3	5	4	4	4	4	4.5	4	3.66667	4	4
5	3	5	4	5	4	5	5	5	4	5	4	4	4	5	4	4	4	4	4	4.25	4.75	4.66667	4	4.33333	4
4	4	4	4	3	3	3	4	4	4	5	5	5	5	4	4	4	4	5	4	4	3.25	4.33333	5	4	4.33333
3	4	4	4	4	5	4	4	5	5	5	3	4	5	5	5	5	5	5	4	3.75	4.25	5	4	5	4.66667
5	5	5	5	4	4	4	4	4	4	5	4	5	4	4	4	5	4	5	5	5	4	4.33333	4.33333	4.33333	4.66667
5	4	4	4	4	3	4	4	4	4	4	4	3	5	4	5	5	4	4	4	4.25	3.75	4	4	4.66667	4
5	3	4	4	5	5	5	4	4	4	5	5	5	5	4	4	4	4	4	4	4	4.75	4.33333	5	4	4
5	4	5	5	4	3	3	4	5	4	5	3	3	3	5	4	5	4	5	4	4.75	3.5	4.66667	3	4.66667	4.33333
4	3	4	5	4	4	5	4	4	4	5	5	5	4	4	5	5	4	4	4	4	4.25	4.33333	4.66667	4.66667	4
4	4	4	5	4	3	3	3	4	5	5	5	5	5	4	4	4	4	4	4	4.25	3.25	4.66667	5	4	4
4	4	5	4	4	3	3	4	4	4	5	4	5	4	4	4	3	4	4	5	4.25	3.5	4.33333	4.33333	3.66667	4.33333
4	5	5	3	4	3	5	4	5	4	4	4	4	4	4	4	4	5	4	4	4.25	4	4.33333	4	4	4.33333
4	4	4	3	3	3	4	4	3	4	4	5	5	4	4	4	4	4	4	4	3.75	3.5	3.66667	4.66667	4	4
4	5	4	5	4	5	4	3	4	4	4	4	5	4	5	4	5	3	4	4	4.5	4	4	4.33333	4.66667	3.66667
2	2	2	3	2	4	2	2	2	2	3	3	2	3	2	3	3	3	4	4	2.25	2.5	2.33333	2.66667	2.66667	3.66667
4	4	3	3	5	4	4	4	4	4	4	3	3	3	5	5	5	4	4	4	3.5	4.25	4	3	5	4
5	5	4	4	4	5	5	4	4	4	5	5	5	5	4	4	4	5	5	4	4.5	4.5	4.33333	5	4	4.66667
4	5	4	4	3	3	4	4	4	4	5	4	5	4	3	3	4	4	4	4	4.25	3.5	4.33333	4.33333	3.33333	4
3	3	2	3	4	3	4	4	2	2	3	2	1	2	2	2	3	3	4	3	2.75	3.75	2.33333	1.66667	2.33333	3.33333
2	1	2	1	3	3	3	2	2	2	2	2	1	2	2	2	2	3	2	2	1.5	2.75	2	1.66667	2	2.33333
3	3	4	4	3	4	4	4	4	4	5	4	3	4	4	3	5	4	4	5	3.5	3.75	4.33333	3.66667	4	4.33333
5	5	5	4	5	4	4	4	4	5	5	5	4	4	4	4	4	4	5	4	4.75	4.25	4.66667	4.33333	4	4.33333
3	3	4	4	2	2	3	2	2	2	3	3	4	4	2	2	3	3	3	3	3.5	2.25	2.33333	3.66667	2.33333	3
4	4	5	4	4	3	3	3	4	5	5	4	4	4	3	4	5	4	4	4	4.25	3.25	4.66667	4	4	4
4	3	4	5	4	4	4	4	4	4	5	4	4	4	4	4	5	4	4	4	4	4	4.33333	4	4.33333	4
4	5	4	4	5	4	4	4	4	5	4	5	4	4	5	4	4	4	5	4	4.25	4.25	4.33333	4.33333	4.33333	4.33333
4	4	4	4	3	3	3	3	4	4	5	4	4	4	4	4	4	4	4	5	4	3	4.33333	4	4	4.33333
4	3	3	3	5	5	5	4	4	5	4	5	5	4	4	4	5	4	4	4	3.25	4.75	4.33333	4.66667	4.33333	4
4	4	4	4	4	4	4	5	4	4	4	5	4	4	5	5	5	4	4	4	4	4.25	4	4.33333	5	4
4	3	4	3	5	5	5	4	5	4	4	4	3	3	4	4	4	4	4	4	3.5	4.75	4.33333	3.33333	4	4
5	4	4	4	4	5	5	5	4	4	5	3	3	3	4	5	4	5	5	5	4.25	4.75	4.33333	3	4.33333	5
5	5	4	4	3	3	3	3	3	4	4	5	5	5	3	3	3	5	4	5	4.5	3	3.66667	5	3	4.66667
4	4	4	5	5	4	4	4	3	4	4	3	3	4	4	4	4	4	4	4	4.25	4.25	3.66667	3.33333	4	4
4	5	4	4	5	5	5	4	3	3	3	4	4	4	5	5	5	5	5	5	4.25	4.75	3	4	5	5
3	3	3	4	4	5	4	4	4	4	4	4	3	3	5	5	5	4	5	4	3.25	4.25	4	3.33333	5	4.33333
2	3	2	3	4	4	4	3	4	3	3	4	3	3	2	2	3	2	2	2	2.5	3.75	3.33333	3.33333	2.33333	2
4	4	3	4	2	3	4	2	3	4	3	3	3	2	3	2	3	3	3	3	3.75	2.75	3.33333	2.66667	2.66667	3
2	2	2	3	2	2	2	2	3	3	3	2	2	2	2	2	2	3	3	2	2.25	2	3	2	2	2.66667
5	4	5	5	3	4	3	3	4	4	4	4	5	5	4	4	4	4	4	4	4.75	3.25	4	4.66667	4	4
3	4	5	5	4	5	4	4	4	3	3	5	5	5	4	5	5	5	5	5	4.25	4.25	3.33333	5	4.66667	5
4	5	4	4	3	3	3	3	4	4	4	4	4	4	4	4	4	4	4	5	4.25	3	4	4	4	4.33333
3	4	3	3	2	2	2	2	3	3	3	4	4	3	4	2	3	4	3	3	3.25	2	3	3.66667	3	3.33333
2	2	2	3	1	3	2	2	2	2	3	4	2	2	4	2	3	3	3	3	2.25	2	2.33333	2.66667	3	3
4	4	5	4	4	4	4	4	4	4	3	5	5	4	5	5	5	4	5	4	4.25	4	3.66667	4.66667	5	4.33333
4	4	4	4	4	5	5	5	4	4	4	3	3	3	4	4	4	4	4	4	4	4.75	4	3	4	4
4	3	4	4	4	3	3	3	4	5	5	5	5	5	3	3	3	4	4	5	3.75	3.25	4.66667	5	3	4.33333
4	5	4	4	5	5	4	4	3	3	3	3	4	4	5	4	4	3	4	4	4.25	4.5	3	3.66667	4.33333	3.66667
4	5	4	4	5	4	3	5	5	4	4	4	3	4	4	4	4	4	4	4	4.25	4.25	4.33333	3.66667	4	4
3	4	4	4	4	5	5	4	5	4	5	3	3	3	4	4	4	4	4	5	3.75	4.5	4.66667	3	4	4.33333
4	3	4	4	4	4	4	4	3	3	3	4	4	4	4	4	4	4	4	5	3.75	4	3	4	4	4.33333
3	3	3	2	3	2	2	2	3	3	3	4	4	3	3	4	3	3	3	3	2.75	2.25	3	3.66667	3.33333	3
5	4	3	3	3	4	4	5	5	4	4	4	5	4	4	4	4	4	4	5	3.75	4	4.33333	4.33333	4	4.33333
5	4	4	4	3	4	3	4	4	4	5	4	5	4	4	4	4	4	4	4	4.25	3.5	4.33333	4.33333	4	4
4	4	4	4	4	4	5	4	4	4	5	4	5	4	4	4	5	4	4	4	4	4.25	4.33333	4.33333	4.33333	4
4	4	4	4	4	5	4	4	4	3	3	4	4	4	4	5	5	4	5	4	4	4.25	3.33333	4	4.66667	4.33333
3	4	4	4	5	4	4	4	5	4	5	3	3	3	5	5	5	4	4	4	3.75	4.25	4.66667	3	5	4
4	4	3	4	5	5	5	4	4	4	4	4	4	5	4	4	4	5	4	4	3.75	4.75	4	4.33333	4	4.33333
3	3	3	3	3	3	4	3	3	4	4	4	4	3	4	3	3	3	3	3	3	3.25	3.66667	3.66667	3.33333	3
4	3	4	4	4	4	5	4	5	4	4	4	5	4	4	3	5	4	4	4	3.75	4.25	4.33333	4.33333	4	4
4	4	4	5	5	4	4	5	4	5	4	4	5	4	4	3	4	4	4	4	4.25	4.5	4.33333	4.33333	3.66667	4
4	5	4	4	3	4	3	3	3	4	4	4	4	3	3	3	4	4	4	3	4.25	3.25	3.66667	3.66667	3.33333	3.66667
4	4	4	4	4	5	4	4	5	4	5	4	5	4	4	4	4	5	5	4	4	4.25	4.66667	4.33333	4	4.66667
3	4	4	4	4	4	5	4	4	5	5	4	5	4	4	4	5	4	4	4	3.75	4.25	4.66667	4.33333	4.33333	4
5	4	4	4	4	4	5	4	4	5	5	5	5	4	5	5	4	4	4	4	4.25	4.25	4.66667	4.66667	4.66667	4
5	5	5	5	4	5	5	4	4	4	5	4	4	4	4	4	5	4	5	4	5	4.5	4.33333	4	4.33333	4.33333
4	4	3	3	4	5	4	3	3	4	4	4	4	4	4	4	4	4	4	4	3.5	4	3.66667	4	4	4
4	4	4	4	4	3	4	4	4	4	4	5	5	4	5	4	4	4	4	4	4	3.75	4	4.66667	4.33333	4
2	2	2	3	3	3	4	3	4	3	3	3	4	3	3	3	3	3	3	3	2.25	3.25	3.33333	3.33333	3	3
5	4	4	4	3	4	4	4	5	5	5	4	4	4	4	3	4	4	4	4	4.25	3.75	5	4	3.66667	4
4	4	4	4	3	2	2	3	4	4	5	4	4	4	4	3	3	4	4	4	4	2.5	4.33333	4	3.33333	4
4	3	4	4	4	4	4	5	3	4	4	4	4	4	5	4	5	5	5	4	3.75	4.25	3.66667	4	4.66667	4.66667
4	4	4	4	5	4	4	5	4	4	5	3	4	3	4	4	4	5	5	5	4	4.5	4.33333	3.33333	4	5
4	4	4	4	4	3	4	4	4	4	5	5	4	4	5	5	4	4	4	4	4	3.75	4.33333	4.33333	4.66667	4
4	3	4	4	4	5	4	4	5	4	4	4	4	5	4	4	5	4	4	4	3.75	4.25	4.33333	4.33333	4.33333	4
3	4	4	5	3	5	5	5	4	5	5	3	4	4	5	4	5	5	4	4	4	4.5	4.66667	3.66667	4.66667	4.33333
3	3	5	4	4	5	4	4	5	4	4	5	5	5	4	4	4	4	4	4	3.75	4.25	4.33333	5	4	4
5	4	5	5	4	4	4	4	3	4	3	4	4	4	4	4	5	4	4	4	4.75	4	3.33333	4	4.33333	4
5	4	4	4	3	3	3	3	5	4	5	4	5	4	4	4	4	4	5	4	4.25	3	4.66667	4.33333	4	4.33333
5	4	4	4	4	4	5	5	5	5	4	3	3	3	4	4	4	5	4	4	4.25	4.5	4.66667	3	4	4.33333
5	5	4	4	4	3	4	4	5	4	5	4	5	5	4	4	3	4	5	4	4.5	3.75	4.66667	4.66667	3.66667	4.33333
5	3	4	5	4	4	4	5	5	4	4	4	3	4	4	5	5	4	4	5	4.25	4.25	4.33333	3.66667	4.66667	4.33333
4	4	4	5	4	5	5	4	4	4	4	3	4	3	5	5	5	4	4	4	4.25	4.5	4	3.33333	5	4
5	4	5	4	4	5	4	4	3	4	4	4	5	5	4	4	5	4	4	4	4.5	4.25	3.66667	4.66667	4.33333	4
4	4	4	4	5	4	4	4	3	4	4	4	4	4	4	4	5	4	5	5	4	4.25	3.66667	4	4.33333	4.66667
5	4	5	5	3	4	4	4	4	5	5	4	4	4	5	5	5	4	4	4	4.75	3.75	4.66667	4	5	4
4	4	4	5	3	4	5	4	5	4	3	4	5	4	4	4	4	4	4	4	4.25	4	4	4.33333	4	4
2	4	4	3	3	2	2	2	4	3	4	3	3	3	3	4	3	4	4	4	3.25	2.25	3.66667	3	3.33333	4
4	4	4	3	5	5	4	4	5	4	4	4	5	4	4	4	5	4	4	4	3.75	4.5	4.33333	4.33333	4.33333	4
5	5	5	4	4	4	4	5	4	4	4	4	5	4	5	5	5	5	5	4	4.75	4.25	4	4.33333	5	4.66667
4	4	4	4	4	5	5	5	5	5	5	4	4	4	4	4	4	4	5	4	4	4.75	5	4	4	4.33333
4	4	5	4	4	4	4	5	4	4	4	3	3	4	4	4	4	4	4	4	4.25	4.25	4	3.33333	4	4
4	5	4	4	3	4	4	3	4	4	5	5	5	5	5	5	5	4	4	4	4.25	3.5	4.33333	5	5	4
4	4	4	4	4	4	3	4	4	4	3	4	3	4	4	4	4	4	4	3	4	3.75	3.66667	3.66667	4	3.66667
4	4	4	4	4	3	4	3	4	5	5	5	5	4	5	4	4	4	4	4	4	3.5	4.66667	4.66667	4.33333	4
5	5	5	4	3	4	4	4	4	4	5	4	5	4	4	5	5	4	4	5	4.75	3.75	4.33333	4.33333	4.66667	4.33333
5	5	4	4	5	5	4	4	4	5	5	3	4	4	3	4	4	3	4	4	4.5	4.5	4.66667	3.66667	3.66667	3.66667
4	5	5	4	5	4	5	3	5	5	5	5	5	5	5	5	5	5	5	5	4.5	4.25	5	5	5	5
4	5	5	4	5	4	4	5	4	4	5	5	5	5	4	4	4	4	4	5	4.5	4.5	4.33333	5	4	4.33333
4	4	4	4	4	4	4	4	3	5	5	4	4	4	5	4	5	4	4	4	4	4	4.33333	4	4.66667	4
4	4	3	4	5	5	3	4	5	4	5	3	5	4	3	4	4	4	3	4	3.75	4.25	4.66667	4	3.66667	3.66667
4	4	5	4	4	4	4	4	3	4	4	5	5	4	5	5	5	3	4	4	4.25	4	3.66667	4.66667	5	3.66667
5	5	5	5	4	3	4	4	4	4	5	4	4	4	4	4	4	4	4	5	5	3.75	4.33333	4	4	4.33333
2	3	2	3	3	2	3	2	2	2	2	2	3	3	2	2	3	2	2	2	2.5	2.5	2	2.66667	2.33333	2
4	4	4	5	4	4	4	4	5	4	5	4	5	4	4	4	5	4	4	4	4.25	4	4.66667	4.33333	4.33333	4
3	4	4	4	4	4	4	4	5	5	5	4	4	5	4	4	4	5	4	5	3.75	4	5	4.33333	4	4.66667
5	4	5	5	5	5	5	5	4	4	5	4	4	4	4	5	5	4	4	4	4.75	5	4.33333	4	4.66667	4
4	5	4	4	4	4	4	4	4	4	4	4	4	4	4	4	4	4	4	4	4.25	4	4	4	4	4
3	4	3	3	3	2	2	2	4	4	3	3	3	3	3	3	4	3	3	4	3.25	2.25	3.66667	3	3.33333	3.33333
4	4	4	5	5	4	5	4	4	4	3	4	4	4	4	4	5	4	4	3	4.25	4.5	3.66667	4	4.33333	3.66667
4	4	4	4	4	3	4	4	4	4	3	4	4	4	4	4	4	4	4	4	4	3.75	3.66667	4	4	4
4	4	5	5	3	2	4	2	3	4	3	4	5	4	5	5	5	4	4	4	4.5	2.75	3.33333	4.33333	5	4
4	4	3	4	5	4	5	4	4	4	5	4	4	4	5	4	5	4	4	4	3.75	4.5	4.33333	4	4.66667	4
4	4	4	4	4	4	4	4	4	4	5	4	4	5	5	5	5	4	4	4	4	4	4.33333	4.33333	5	4
3	3	3	3	5	3	5	4	3	3	3	2	2	3	2	3	4	3	3	3	3	4.25	3	2.33333	3	3
5	5	5	5	4	4	4	4	4	4	4	4	4	4	5	5	4	4	4	4	5	4	4	4	4.66667	4
4	4	3	4	4	2	2	2	4	4	4	2	4	2	2	3	4	4	4	4	3.75	2.5	4	2.66667	3	4
5	5	5	5	4	4	3	3	4	4	5	3	4	4	3	4	4	5	4	4	5	3.5	4.33333	3.66667	3.66667	4.33333
4	4	4	4	5	4	3	4	4	5	4	3	3	3	5	4	4	4	4	5	4	4	4.33333	3	4.33333	4.33333
3	4	4	3	4	4	4	2	4	4	3	3	4	4	2	2	4	4	4	4	3.5	3.5	3.66667	3.66667	2.66667	4
3	5	4	4	3	3	4	4	4	4	5	4	4	4	4	4	5	4	4	4	4	3.5	4.33333	4	4.33333	4
3	3	3	3	4	4	4	4	4	4	4	4	4	3	4	4	5	5	5	4	3	4	4	3.66667	4.33333	4.66667
4	4	4	4	5	5	4	4	4	4	4	5	5	5	4	4	3	4	4	4	4	4.5	4	5	3.66667	4
5	5	5	4	4	3	4	4	4	4	5	5	4	5	4	4	5	4	4	4	4.75	3.75	4.33333	4.66667	4.33333	4
3	3	2	3	5	4	4	4	4	4	4	3	5	4	4	4	4	4	4	4	2.75	4.25	4	4	4	4
4	3	4	4	3	4	4	3	4	4	5	5	5	4	4	4	4	4	5	5	3.75	3.5	4.33333	4.66667	4	4.66667
4	4	4	4	4	5	5	4	4	4	3	4	4	5	5	4	5	5	5	4	4	4.5	3.66667	4.33333	4.66667	4.66667
4	4	4	4	2	2	3	2	4	4	4	4	3	4	4	4	3	4	4	4	4	2.25	4	3.66667	3.66667	4
4	4	4	5	4	5	4	4	3	4	3	5	5	5	4	5	5	4	4	5	4.25	4.25	3.33333	5	4.66667	4.33333
3	4	4	4	4	5	4	4	4	4	5	4	3	4	5	5	5	4	5	5	3.75	4.25	4.33333	3.66667	5	4.66667
4	5	4	4	4	4	5	4	4	4	5	5	5	4	5	4	4	4	5	5	4.25	4.25	4.33333	4.66667	4.33333	4.66667
5	4	4	4	3	4	4	4	4	4	4	4	3	4	4	4	4	4	5	4	4.25	3.75	4	3.66667	4	4.33333
4	4	4	3	3	4	4	4	4	4	4	4	5	4	5	5	5	4	4	4	3.75	3.75	4	4.33333	5	4
4	2	3	3	4	3	4	3	4	4	4	2	3	3	2	2	2	4	4	3	3	3.5	4	2.66667	2	3.66667
4	4	4	4	5	4	5	4	4	4	5	3	3	3	4	4	4	5	4	4	4	4.5	4.33333	3	4	4.33333
5	4	4	5	4	5	4	4	5	5	5	4	4	4	5	5	5	4	4	4	4.5	4.25	5	4	5	4
5	4	5	4	5	4	4	4	4	4	4	4	4	5	4	4	5	4	4	4	4.5	4.25	4	4.33333	4.33333	4
4	4	4	5	5	4	5	4	4	4	5	4	4	4	4	4	4	4	4	4	4.25	4.5	4.33333	4	4	4
5	4	4	4	5	5	5	4	5	4	4	5	5	4	5	4	5	4	4	5	4.25	4.75	4.33333	4.66667	4.66667	4.33333
4	4	4	4	4	5	4	4	4	5	5	5	5	5	4	5	5	4	4	4	4	4.25	4.66667	5	4.66667	4
4	3	3	3	3	4	2	4	4	4	4	2	4	3	2	4	2	3	4	4	3.25	3.25	4	3	2.66667	3.66667
5	5	5	4	4	4	3	4	5	4	5	4	5	4	4	4	5	4	4	4	4.75	3.75	4.66667	4.33333	4.33333	4
3	4	4	4	4	4	4	4	4	4	5	4	4	4	4	4	4	4	4	4	3.75	4	4.33333	4	4	4
4	4	4	5	3	2	2	3	4	4	4	4	3	5	4	4	5	4	4	4	4.25	2.5	4	4	4.33333	4
3	4	3	4	4	4	4	5	3	4	3	4	3	4	4	4	4	4	4	4	3.5	4.25	3.33333	3.66667	4	4
2	2	3	2	4	4	3	2	3	3	3	3	3	3	3	3	3	3	3	3	2.25	3.25	3	3	3	3
2	2	3	3	3	3	3	3	5	4	4	4	4	4	4	4	4	4	4	4	2.5	3	4.33333	4	4	4
4	5	5	5	4	4	4	5	3	4	4	3	4	5	3	3	4	3	4	4	4.75	4.25	3.66667	4	3.33333	3.66667
4	4	5	4	3	3	2	3	3	4	4	4	4	4	4	4	4	4	4	4	4.25	2.75	3.66667	4	4	4
4	4	4	4	4	3	4	4	5	5	5	4	5	4	4	5	4	4	5	4	4	3.75	5	4.33333	4.33333	4.33333
4	5	4	4	4	5	3	4	4	4	4	4	5	4	4	5	4	4	4	4	4.25	4	4	4.33333	4.33333	4
4	4	4	4	3	4	3	4	4	4	5	5	4	4	4	4	5	5	5	4	4	3.5	4.33333	4.33333	4.33333	4.66667
4	4	4	4	3	4	4	4	4	4	4	3	3	3	4	4	5	4	4	4	4	3.75	4	3	4.33333	4
2	2	2	3	2	2	2	2	3	3	3	3	2	2	3	3	3	3	3	3	2.25	2	3	2.33333	3	3
4	5	4	4	5	5	5	5	4	4	4	4	5	4	4	5	5	3	5	5	4.25	5	4	4.33333	4.66667	4.33333
4	4	4	5	4	4	4	5	4	4	3	4	5	4	4	5	5	4	4	4	4.25	4.25	3.66667	4.33333	4.66667	4
3	4	4	4	4	4	4	4	4	4	5	4	5	4	4	3	5	4	4	5	3.75	4	4.33333	4.33333	4	4.33333
4	5	5	4	3	4	4	4	4	4	4	5	3	4	4	4	4	5	4	4	4.5	3.75	4	4	4	4.33333
5	4	4	4	4	4	4	3	4	4	5	4	4	4	5	4	4	4	4	5	4.25	3.75	4.33333	4	4.33333	4.33333
4	4	5	4	4	4	4	4	5	5	4	5	5	4	4	4	5	4	4	4	4.25	4	4.66667	4.66667	4.33333	4
4	4	4	5	4	4	4	5	4	4	5	5	4	4	4	4	5	4	4	5	4.25	4.25	4.33333	4.33333	4.33333	4.33333
4	4	3	4	4	4	4	4	4	4	5	4	5	4	4	4	4	4	4	4	3.75	4	4.33333	4.33333	4	4
4	3	4	2	4	4	4	4	4	4	4	5	5	4	5	4	4	4	3	4	3.25	4	4	4.66667	4.33333	3.66667
4	4	4	5	5	4	4	4	4	4	5	4	3	5	4	4	5	4	4	4	4.25	4.25	4.33333	4	4.33333	4
5	5	4	5	3	2	2	3	5	5	5	4	4	4	5	4	5	4	4	3	4.75	2.5	5	4	4.66667	3.66667
4	5	4	5	4	5	4	4	5	4	5	4	5	5	4	4	5	5	4	4	4.5	4.25	4.66667	4.66667	4.33333	4.33333
4	4	4	4	5	5	4	4	5	4	4	3	3	3	5	5	5	4	4	4	4	4.5	4.33333	3	5	4
4	4	4	4	4	5	4	5	4	4	5	5	4	4	5	4	5	4	5	5	4	4.5	4.33333	4.33333	4.66667	4.66667
4	4	3	4	4	4	5	4	4	4	4	5	5	5	4	4	4	4	4	4	3.75	4.25	4	5	4	4
4	4	4	5	3	3	3	4	4	4	4	4	4	4	4	4	5	5	4	4	4.25	3.25	4	4	4.33333	4.33333
4	4	4	5	5	4	4	4	4	5	5	5	4	4	3	3	3	4	4	4	4.25	4.25	4.66667	4.33333	3	4
5	4	4	4	3	4	5	4	3	4	4	4	5	5	3	3	4	4	4	5	4.25	4	3.66667	4.66667	3.33333	4.33333
3	3	4	4	4	4	4	4	4	4	5	5	4	5	5	3	4	4	4	5	3.5	4	4.33333	4.66667	4	4.33333
4	5	4	4	3	4	3	3	4	4	3	4	5	4	4	4	5	4	5	4	4.25	3.25	3.66667	4.33333	4.33333	4.33333
5	4	4	4	5	4	4	4	4	4	3	4	5	4	4	5	4	3	5	4	4.25	4.25	3.66667	4.33333	4.33333	4
4	4	5	4	4	4	5	4	5	4	5	5	4	5	4	4	5	4	4	4	4.25	4.25	4.66667	4.66667	4.33333	4
4	3	5	5	3	5	4	5	4	3	4	4	3	4	4	4	3	5	5	5	4.25	4.25	3.66667	3.66667	3.66667	5
5	3	4	4	5	4	4	4	4	4	5	4	5	4	5	5	5	4	5	5	4	4.25	4.33333	4.33333	5	4.66667
4	4	4	5	5	4	5	5	4	4	5	4	5	4	5	5	5	4	4	4	4.25	4.75	4.33333	4.33333	5	4
4	4	4	4	4	4	4	4	3	3	4	4	4	4	5	4	5	4	4	4	4	4	3.33333	4	4.66667	4
5	5	4	4	4	4	4	4	4	4	5	5	4	4	4	4	5	4	4	3	4.5	4	4.33333	4.33333	4.33333	3.66667
4	3	4	4	4	4	5	4	4	5	5	5	5	4	4	4	4	4	4	4	3.75	4.25	4.66667	4.66667	4	4
4	4	4	4	4	4	5	5	4	5	4	5	5	4	4	4	4	5	5	4	4	4.5	4.33333	4.66667	4	4.66667
4	4	4	4	3	4	4	4	4	4	5	4	5	4	4	4	5	3	4	4	4	3.75	4.33333	4.33333	4.33333	3.66667
4	4	4	3	4	4	5	4	4	4	5	5	5	4	4	4	4	3	4	4	3.75	4.25	4.33333	4.66667	4	3.66667
5	4	4	4	4	4	4	4	4	4	5	4	4	3	4	4	4	4	4	4	4.25	4	4.33333	3.66667	4	4
4	4	4	4	4	5	4	5	3	3	3	5	4	5	4	4	4	4	4	4	4	4.5	3	4.66667	4	4
4	4	4	5	4	4	4	4	5	5	4	5	5	4	4	4	4	4	4	4	4.25	4	4.66667	4.66667	4	4
4	3	4	5	4	4	4	5	4	4	3	5	5	4	4	4	4	4	4	4	4	4.25	3.66667	4.66667	4	4
4	5	5	4	4	5	3	4	5	5	4	4	5	4	3	4	3	4	4	4	4.5	4	4.66667	4.33333	3.33333	4
5	4	4	4	5	5	5	4	3	3	3	5	5	4	4	4	5	5	5	4	4.25	4.75	3	4.66667	4.33333	4.66667
5	5	4	5	5	4	4	5	4	4	5	4	5	4	4	4	5	4	4	4	4.75	4.5	4.33333	4.33333	4.33333	4
3	2	3	3	3	3	3	3	4	4	4	3	3	4	4	4	4	4	4	4	2.75	3	4	3.33333	4	4
4	4	4	4	5	4	4	4	3	4	3	4	4	4	5	5	5	4	5	4	4	4.25	3.33333	4	5	4.33333
3	3	3	3	3	3	2	3	3	4	3	3	3	3	3	3	3	3	3	3	3	2.75	3.33333	3	3	3
3	4	4	3	3	2	3	2	3	2	2	4	4	3	3	3	3	2	2	2	3.5	2.5	2.33333	3.66667	3	2
4	4	3	3	4	4	4	5	4	4	5	5	5	4	4	4	5	3	4	4	3.5	4.25	4.33333	4.66667	4.33333	3.66667
3	2	2	4	3	4	2	3	3	4	3	2	3	3	3	3	3	3	3	3	2.75	3	3.33333	2.66667	3	3
4	5	4	4	4	4	4	4	4	4	5	5	5	4	4	3	5	4	4	4	4.25	4	4.33333	4.66667	4	4
4	4	5	3	4	5	3	4	4	4	5	4	4	5	4	4	4	4	4	4	4	4	4.33333	4.33333	4	4
5	4	4	4	4	4	4	5	4	4	5	4	4	5	5	5	5	4	4	4	4.25	4.25	4.33333	4.33333	5	4
4	4	4	4	4	5	4	4	5	4	5	4	4	4	5	4	5	3	4	4	4	4.25	4.66667	4	4.66667	3.66667
4	4	4	4	4	4	4	4	4	4	5	5	5	4	4	5	4	5	4	3	4	4	4.33333	4.66667	4.33333	4
4	4	4	3	4	4	5	4	4	4	4	5	5	4	4	4	5	4	5	4	3.75	4.25	4	4.66667	4.33333	4.33333
5	4	4	4	3	3	3	3	4	4	4	5	5	4	4	4	5	3	4	4	4.25	3	4	4.66667	4.33333	3.66667
3	2	3	2	3	3	3	3	3	3	3	2	3	3	2	2	2	3	3	4	2.5	3	3	2.66667	2	3.33333
5	4	4	4	4	4	4	4	4	4	4	4	4	5	5	4	4	4	4	4	4.25	4	4	4.33333	4.33333	4
5	5	5	4	5	5	4	4	4	4	5	4	4	5	4	4	5	4	4	4	4.75	4.5	4.33333	4.33333	4.33333	4
4	4	4	3	3	3	3	2	4	5	5	5	5	5	4	4	5	3	5	5	3.75	2.75	4.66667	5	4.33333	4.33333
2	2	3	3	3	3	2	3	3	3	3	3	2	3	3	3	3	3	3	4	2.5	2.75	3	2.66667	3	3.33333
4	4	4	4	3	5	4	4	4	4	4	4	5	5	3	3	3	4	4	4	4	4	4	4.66667	3	4
3	4	4	3	3	4	4	4	4	4	5	4	3	4	5	4	5	4	5	4	3.5	3.75	4.33333	3.66667	4.66667	4.33333
4	4	4	4	4	3	4	4	5	4	4	3	3	3	4	4	4	5	4	5	4	3.75	4.33333	3	4	4.66667
5	4	4	4	4	5	5	4	3	4	5	4	4	5	5	5	5	4	4	4	4.25	4.5	4	4.33333	5	4
4	4	4	4	4	4	4	5	4	5	5	4	3	5	5	4	5	5	5	4	4	4.25	4.66667	4	4.66667	4.66667
4	5	4	4	5	4	5	4	5	4	4	5	4	3	4	3	4	4	4	3	4.25	4.5	4.33333	4	3.66667	3.66667
4	4	5	4	5	4	5	4	5	4	4	4	3	5	4	4	4	4	4	4	4.25	4.5	4.33333	4	4	4
4	3	4	5	4	5	4	4	4	4	5	5	4	5	4	5	5	5	4	4	4	4.25	4.33333	4.66667	4.66667	4.33333
5	4	4	4	4	5	4	4	3	4	3	5	5	4	4	4	5	4	5	4	4.25	4.25	3.33333	4.66667	4.33333	4.33333
4	4	4	4	4	4	5	4	4	4	5	4	5	4	4	4	5	4	4	4	4	4.25	4.33333	4.33333	4.33333	4
5	5	4	4	4	4	4	4	4	5	4	5	4	4	3	3	3	3	4	4	4.5	4	4.33333	4.33333	3	3.66667
4	3	4	5	3	5	5	4	4	4	5	5	5	4	4	4	5	4	4	5	4	4.25	4.33333	4.66667	4.33333	4.33333
4	4	4	5	5	5	3	4	5	4	5	4	3	4	5	4	5	5	4	3	4.25	4.25	4.66667	3.66667	4.66667	4
4	4	4	4	3	5	4	4	5	4	4	4	5	5	4	5	5	5	4	5	4	4	4.33333	4.66667	4.66667	4.66667
5	4	5	4	5	5	5	4	5	4	4	5	4	5	4	4	5	4	4	3	4.5	4.75	4.33333	4.66667	4.33333	3.66667
3	4	3	4	2	3	4	2	4	3	4	2	4	2	3	4	2	4	3	4	3.5	2.75	3.66667	2.66667	3	3.66667
4	4	3	5	4	4	4	4	3	3	4	5	5	5	4	4	5	3	4	4	4	4	3.33333	5	4.33333	3.66667
3	5	4	5	3	4	4	4	4	4	5	4	4	4	5	5	5	5	4	4	4.25	3.75	4.33333	4	5	4.33333
4	4	4	4	5	4	4	4	5	5	5	4	5	4	3	3	4	4	4	4	4	4.25	5	4.33333	3.33333	4
4	4	3	4	4	4	4	4	4	5	4	5	5	5	4	4	5	4	4	4	3.75	4	4.33333	5	4.33333	4
4	4	5	4	4	4	4	4	4	4	4	4	4	5	5	4	5	4	4	4	4.25	4	4	4.33333	4.66667	4
4	4	4	3	4	3	2	3	4	4	4	4	3	3	3	3	4	4	4	4	3.75	3	4	3.33333	3.33333	4
4	4	4	5	4	4	4	4	4	4	4	2	3	3	4	4	5	5	4	4	4.25	4	4	2.66667	4.33333	4.33333
5	3	4	4	4	4	3	4	4	4	5	4	4	4	5	4	5	4	4	4	4	3.75	4.33333	4	4.66667	4
4	5	5	5	4	3	4	4	3	3	3	5	5	4	4	4	5	4	3	4	4.75	3.75	3	4.66667	4.33333	3.66667
